# Supplementary material for: Central nervous system histopathological findings in classic infantile Pompe disease: a systematic review with clinical relevance
Source: J Neurol. 2026 Jul 31;273(8):496. doi: 10.1007/s00415-026-13991-y (PMC13427966; doi:10.1007/s00415-026-13991-y)
Supplement: Supplementary file 2 — Supplementary file2 (XLSX 72 KB) [file 415_2026_13991_MOESM2_ESM.xlsx]

## Sheet: Methods
Publication			Treatment and clinical information						Regions, fixation, histological staining, and other methodological features						Macroscopy		Microscopy - anatomical areas mentioned in results								Anatomic specific description											Complete desccription
	First author	Year	Pre/post ERT	Case no	Sex	Subject age at autopsy	First symptoms (mo)	Heart weight (gr)	Studied areas reported in methods	Fixation method	Staining	Glycogen staining reported*	Amylase, diastase correction	Electron microscopy(0=no, 1=yes)	Description	Weight	Cerebral cortex	Cerebral white matter	Diencephalon	Basal ganglia	Cerebellum	Brainstem	Spinal cord	Only short general CNS description	Cerebrum	Grey matter	White matter	Cerebellum	Basal ganglia, thalamus, hypothalamus, mesencephalon	Brainstem	Ventricles and CSF	Spine	Vessels	Hippocampus	Other	Complete desccription
1	Hertz, W.	1936	pre	1	F	1.15	0	45	Brain, thalamus, pons	Not mentioned	Not mentioned	unknown	not mentioned	0	-	-			1						not specifically mentioned	not specifically mentioned	not specifically mentioned	not specifically mentioned	Thalamus, Brücke. Keine Abweichungen vom gewöhnlichen Aufbau. [kleuring?]	Thalamus, Brücke. Keine Abweichungen vom gewöhnlichen Aufbau. [kleuring?]	not specifically mentioned	not specifically mentioned	In einzelnen Ganglienzellen sind feine rote Körnchen in geringer Zahl dem Protoplasma eingelatert, sonst findet sich Glykogen lediglich in Spuren in den Muskelzellen von Gefäßwanden.	not specifically mentioned	In einzelnen Ganglienzellen sind feine rote Körnchen in geringer Zahl dem Protoplasma eingelatert,	Gehirn. Thalamus, Brücke. Keine Abweichungen vom gewöhnlichen Aufbau. In einzelnen Ganglienzellen sind feine rote Körnchen in geringer Zahl dem Protoplasma eingelatert, sonst findet sich Glykogen lediglich in Spuren in den Muskelzellen von Gefäßwanden.
2	Gunther, R.	1939	pre	1	M	11	3	75	Not mentioned	Only formaline	Nissl, Best, no others mentioned	1	not mentioned	0	No abnormalities	-						1	1		[??Nur bei sehr intensivem Suchen ließen sich in der Großhirnrinde ganz vereinzelte aufgetriebene Ganglienzellen nachweisen.]	not specifically mentioned	not specifically mentioned			Furthermore, in the n. Ambiguus, in the oral part of the nucl. oculomotorius, in the nucl. alae cinereae and nucl. lateralis clearly affected cells could be found.		In the spinal marrow there are, besides normal ganglion cells, also those with a peculiarly advanced change in cell-to-cell transitions. As a first start, one can observe a just perceptible whitening of the protoplasm at some point near the outer cell edge. Here the Nissl-Schollen are somewhat dispersed and on the whole smaller. It is soon evident that this increasing spreading is due to small ro…			All other sections of the central nervous system do not show any abnormal findings. In the autonomous nervous system, the finest, red-colored droplets (Best's carmine) were found in the fibers of the plex. Auerbach	The cranial section and the section of the spinal cord do not produce any macroscopic findings. In the spinal marrow there are, besides normal ganglion cells, also those with a peculiarly advanced change in cell-to-cell transitions. As a first start, one can observe a just perceptible whitening of the protoplasm at some point near the outer cell edge. Here the Nissl-Schollen are somewhat disperse…
3	Wachstein, M.	1947	pre	1	F	2.3	0	99	Brain, various sections. Auerbach plexus	Formalin 20%.	HE, Best's carmine stain, Bauer-Feulgen stain, Gomori's modification of Bauer's technique	1	Bespreken	0	brain appeared grossly normal	-								1	Brain. Many cells in various sections from the brain contain glycogen in forms of fine cytoplasmic granules. The glia cells appear to be more involved than the ganglion cells.	not specifically mentioned	not specifically mentioned	not specifically mentioned	not specifically mentioned	not specifically mentioned	not specifically mentioned	not specifically mentioned	not specifically mentioned	not specifically mentioned	The nerve cells of the myenteric plexus of Auerbach contain large amounts of glycogen.	Brain. Many cells in various sections from the brain contain glycogen in forms of fine cytoplasmic granules. The glia cells appear to be more involved than the ganglion cells. The nerve cells of the myenteric plexus of Auerbach contain large amounts of glycogen.
4	Clement, D.H.	1950	pre	1	F	5.98	0	110	Frontal cortex, hippocampus, region of basal ganglia and internal capsule, pons, medulla, cerebellum, cervical and lumbar cord	7 days in 10% formaline	HE, Nissl, Bielschowsky, Best's carmine	1	Not mentioned	0	-	-	1		1	1	1	1	1		Varying numbers of astrocytes of the cerebral cortex are filled with glycogen and are beautifully delineate down to their fine ramifications, by Best's carmine	Varying numbers of astrocytes of the cerebral cortex are filled with glycogen and are beautifully delineate down to their fine ramifications, by Best's carmine		The ganglion cells comprising the cerebellar dentate nucleus are altered. Cytons of these nerve cells are swollen, some to two or three times the normal size, and appear very pale. In HE or Nissl stained sections the cytoplasm seems to form a thin compressed peripheral rim enclosing a large unstained vacuole which occupies the center of the cell and displaces the nucleus and the chromidial substa…	Isolated neurones in the basal ganglia are altered. Cytons of these nerve cells are swollen, some to two or three times the normal size, and appear very pale. In HE or Nissl stained sections the cytoplasm seems to form a thin compressed peripheral rim enclosing a large unstained vacuole which occupies the center of the cell and displaces the nucleus and the chromidial substance peripherally. Stai…	All of the stem nuclei of medulla and pons are alterd. Cytons of these nerve cells are swollen, some to two or three times the normal size, and appear very pale. In HE or Nissl stained sections the cytoplasm seems to form a thin compressed peripheral rim enclosing a large unstained vacuole which occupies the center of the cell and displaces the nucleus and the chromidial substance peripherally. S…		Neurons of the ventral and lateral horns of the cord are altered. Cytons of these nerve cells are swollen, some to two or three times the normal size, and appear very pale. In HE or Nissl stained sections the cytoplasm seems to form a thin compressed peripheral rim enclosing a large unstained vacuole which occupies the center of the cell and displaces the nucleus and the chromidial substance peri…		Varying numbers of astrocytes of the hippocampal region are filled with glycogen and are beautifully delineated down to their fine ramifications, by Best's carmine		Central nervous system: Sections taken from frontal cortex, hippocampus, region of the basal ganglia and internal capsul, pons, medualla, cerebellum, cervical and lumbar cord were exained after a seven-day sojourn in 10% formalin. The ganglion cells comprising the cerebellar dentate nucleus, all fo the stem nuclei of medulla nad pons, and the neurons fo the ventral and lateral horns of the cord a…
5	Di Sant'Agnese, P.A.	1950	pre	1	F	4	0.5	90	Not mentioned in methods	Not mentioned	HE	0	No	0	-	-								1	not specifically mentioned	not specifically mentioned	not specifically mentioned	not specifically mentioned	not specifically mentioned	not specifically mentioned	not specifically mentioned	not specifically mentioned	not specifically mentioned	not specifically mentioned	not specifically mentioned	The brain was normal
6	Childs, A.W.	1952	pre	1	M	11	8	138	Brain, not specified which regions	fixed in dilute solution of formaldehyde and Zenkers fluid and imbedded in paraffin	HE, Fuelgen Bauer	1	glycogen was demonstrated with Fuelgen Bauer stain and lost after incubation of sections with saliva	0	Pale	-	1		1		1	1	1		Little or no change in cerebral cortex	Little or no change in cerebral cortex		No changes	No changes in thalamus and corpus striatum	Motor cells brain stem: most marked changes, nerve cells swoleln with glycogen and convex borders. Nissl bodies at borders of the cells		These chagnes were most marked in the motor cells of the brain stem and spinal cord'			Many of the nerve cells of the autonomic and central nervous systems were swollen with glycogen and had convex borders. Nissl bodies were seen at the borders of the cells.	pat.1 Brain was pale, but otherwise normal. Many of the nerve cells of the autonomic and central nervous systems were swollen with glycogen and had convex borders. Nissl bodies were seen at the borders fo the cells. These chagnes were most marked in the motor cells of the brain stem and spinal cord'little or no change was found in the cerebral and erebellar cortices, the thalamus and the corpus s…
6	Childs, A.W.	1952	pre	2	F	17	8	154	Brain, not specified which regions	dilute solution of formaldehyde and embedded in paraffin	HE, Fuelgen Bauer	1	glycogen was demonstrated with Fuelgen Bauer stain and lost after incubation of sections with saliva	0	Pale	-	1				1	1	1		Little or no change in cerebral cortex (similar to case 1)	Little or no change in cerebral cortex (similar to case 1)		Vacuolar change was seen in most of the nerve cells of the cerebellum		Glycogen deposition most pronounced in the motor cells of the brainstem (and spinal cord). Vaculor changes was seen in most of the nerve cells of midbrain, tectum, pons and medulla		Glycogen deposition most pronounced in spinal cord (and motor cells of brainstem). Vacuolar change was seen in most of the nerve cells of the spinal cord	Sagittal sinus and adjacent cerebral vessels contained thrombi		Glycogen deposition in nerve cells similar to that in case 1, glycogen was noted also in some fo the glial cells and in the ependymal cells	Pat.2. Brain was pale, sagittal sinus and adjacent cerebral vessels contained thrombi. There was glycogen deposition in nerve cells similar to that in case 1. This was most pronounced in hte motor cells of the brain stem and spinal cord. Vacuolar change was seen in most of the nerve cells of midbrain, rectum, dentate nucleus of the cerebellum, pons, medulla and spinal cord. Glyucogen was noted al…
7	Selberg, W.	1953	pre	1	M	6	0	78	Comprehensive CNS	Alcohol	Best's carmine, Nissl, Holzer	1	Not mentioned	0	The other more important organ findings are of such nature that, with superficial observation and little experience in infant pathology, they can be easily overlooked. If at autopsy of the first child we did not notice a peculiar solid rubbery consistency of the white matter, which, according to the work of Helmke and Giampalmo, led us to seek a glycogen metabolism disorder in view of possible br…	680	1	1	1	1	1	1	1		not specifically mentioned	The ganglion cells of the entire cerebral cortex as well as the ammons horn, the caudate nucleus and the claustrum show only occasionally low levels of glycogen otherwise no pathological changes. Strong deposits are found, however, in the ganglion cells of the corpus luysi, the pallidum and the lateral part of the thalamus opticus. The cells of the corpus luysi they also bloated, those of the pal…	Myeline preparaat show a diffuse fainting/bleekheid in the temporal en occipitaal kwabben. In the case of Holzer staining (glia vezels), a considerable amount of diffuse gliosis can also be detected here.	In the cerebellum the outer granule layer is preserved according to the age of the babies. The Purkinje cells have no glycogen at all and are completely normal. The cells of the Lamois-Pavoit layer are diffusely dusted with glycogen in their plasma, as are the large Golgi cells of the granule layer. The ganglion cells of the dentate ligament are distended like a balloon and largely decayed. The e…	The ganglion cells of the entire cerebral cortex as well as the ammons horn, the caudate nucleus and the claustrum show only occasionally low levels of glycogen otherwise no pathological changes. Strong deposits are found, however, in the ganglion cells of the corpus luysi, the pallidum and the lateral part of the thalamus opticus. The cells of the corpus luysi they also bloated, those of the pal…	In the brainstem, the motor cranial nerves or their motor parts, which at the same time are easily recognizable, show qualitatively the same changes in the ganglion cells as in the large anterior horn cells of the spinal cord. The elements of the accessorius nucleus, the nucleus ambiguus, the hypoglossal and facial nerve nucleus are already in the overview image due to their strong flatulence(=zw…		The entire ependymal cells and astrocytes as well as the oligodendroglia are replete with fine drops of glycogen, without - apart from an occasional enlargement - carrying structural damage. The processes (uitstulpingen) of astrocytes are so evenly filled with glycogen that they are excellent in Best-Carmin preparation. At the ganglion cells of the spinal cord, changes of all degrees of severity …		The ganglion cells of the entire cerebral cortex as well as the ammons horn, the caudate nucleus and the claustrum show only occasionally low levels of glycogen otherwise no pathological changes.	Peripheral NS. Fine-grained glycogen deposits are found around the nucleus in all Schwann cells. The naked ganglion cells are the only components of the adrenal medulla that contain abundant fine-grained glycogen without altering their shape or structure. The ganglion cells of the intramural intestinal plexus and the ganglion celiacum are partially enlarged and show a foamy transformation of thei…	Two types of always intracellular glycogen storage can be detected by best carmine staining on the alcohol-fixed material, first those without visible damage to the affected cells secondly those with severe structural changes associated with the cells and remodeling processes on the tissues. [...] Since the histological findings in both infants hardly and if only gradually differ, they are listed…
7	Selberg, W.	1953	pre	2	F	8	1.5	102	Comprehensive CNS	Alcohol	Best's carmine, Nissl, Holzer	1	Not mentioned	0	The other more important organ findings are of such nature that, with superficial observation and little experience in infant pathology, they can be easily overlooked. If at autopsy of the first child we did not notice a peculiar solid rubbery consistency of the white matter, which, according to the work of Helmke and Giampalmo, led us to seek a glycogen metabolism disorder in view of possible br…	720	1	1	1	1	1	1	1		not specifically mentioned	The ganglion cells of the entire cerebral cortex as well as the ammons horn, the caudate nucleus and the claustrum show only occasionally low levels of glycogen otherwise no pathological changes. Strong deposits are found, however, in the ganglion cells of the corpus luysi, the pallidum and the lateral part of the thalamus opticus. The cells of the corpus luysi they also bloated, those of the pal…	Myeline preparaat show a diffuse fainting/bleekheid in the temporal en occipitaal kwabben. In the case of Holzer staining (glia vezels), a considerable amount of diffuse gliosis can also be detected here. Glycogeengehalte bepaald in verschillende regio's: In normalerweize nahezu glykogenfreien Gehirn findet sich im Mark reichlich davond und zware twa doppelt so viel als in der Rinde. Auch in alle…	In the cerebellum the outer granule layer is preserved according to the age of the babies. The Purkinje cells have no glycogen at all and are completely normal. The cells of the Lamois-Pavoit layer are diffusely dusted with glycogen in their plasma, as are the large Golgi cells of the granule layer. The ganglion cells of the dentate ligament are distended like a balloon and largely decayed. The e…	The ganglion cells of the entire cerebral cortex as well as the ammons horn, the caudate nucleus and the claustrum show only occasionally low levels of glycogen otherwise no pathological changes. Strong deposits are found, however, in the ganglion cells of the corpus luysi, the pallidum and the lateral part of the thalamus opticus. The cells of the corpus luysi they also bloated, those of the pal…	In the brainstem, the motor cranial nerves or their motor parts, which at the same time are easily recognizable, show qualitatively the same changes in the ganglion cells as in the large anterior horn cells of the spinal cord. The elements of the accessorius nucleus, the nucleus ambiguus, the hypoglossal and facial nerve nucleus are already in the overview image due to their strong flatulence(=zw…		The entire ependymal cells and astrocytes as well as the oligodendroglia are replete with fine drops of glycogen, without - apart from an occasional enlargement - carrying structural damage. The processes (uitstulpingen) of astrocytes are so evenly filled with glycogen that they are excellent in Best-Carmin preparation. At the ganglion cells of the spinal cord, changes of all degrees of severity …		The ganglion cells of the entire cerebral cortex as well as the ammons horn, the caudate nucleus and the claustrum show only occasionally low levels of glycogen otherwise no pathological changes.	Peripheral NS. Fine-grained glycogen deposits are found around the nucleus in all Schwann cells. The naked ganglion cells are the only components of the adrenal medulla that contain abundant fine-grained glycogen without altering their shape or structure. The ganglion cells of the intramural intestinal plexus and the ganglion celiacum are partially enlarged and show a foamy transformation of thei…	Two types of always intracellular glycogen storage can be detected by best carmine staining on the alcohol-fixed material, first those without visible damage to the affected cells secondly those with severe structural changes associated with the cells and remodeling processes on the tissues. [...] Since the histological findings in both infants hardly and if only gradually differ, they are listed…
8	Schnabel, R.	1958	pre	1	F	5.59	5	120	Not mentioned in methods	96% alcohol, neutralisiertes formalin, Joressche flüssigkeit, Bouinsche Lösung, Gefier-, Paraffin- und Celloininschitte. Fur Glykogendarstellung ausschliesslich Celloidinschnitte und celloidinierte Paraffinschnitte	HE, van Gieson, Azan, Sudan III, Sundaschwarz B, Ceresschwarz, Smith-Dietrich, Eisenreaktion, Benzidin-Peroxydase-Reaktion, Nissl, Holzerfärbung, Bodain, Heidenhain-Woelcke, Best's carmine, Chromsäure-Leukofuchsin, Jodreaktion nach Langhans, Nielsen-Okkels-Stockholm-Borresen.	1	control with Speichel amylase (general methods)	0	Remarkably stiff consistency. The bifrontal sections show a grey-cyanotic cortical layer and a white, strikingly firm marrow of rubbery consistency, resembling the brain in a diabetic coma. Size proportions of pituitary and turcica are straightforward. Grim texture of well-formed spinal cord.	750	1	1	1	1	1	1	1		[[Cerebrum: The cells of the nucleus basalis Meynert are among the most intensively storing elements of the nervous system (Fig. 10). - The large striatal cells exhibit fine-grained glycogen deposits while the small stripping elements are almost free of them. Peripheral nuclear dislodges occur in the large Deiters cells. The macroglia of the basal ganglia again produces very abundant glycogen. Th…	The cortical layer of the cerebrum is to be spoken essentially as old. No misgivings. The cerebral cortex is one of the least involved in glycogen storage of the nervous system. Very fine glycogen deposits in the pyramidal cells of the agranular cortex of the frontal brain, usually in a circumscribed district of the cell base. The glycogen content in the astrocytes of the grey matter is lower. Ol…	The total white matter is characterized by an intense, predominantly cellular, often perivasally densified, isomorphic fibrogliosis (Fig. 12), so that diffuse sclerosis can be mentioned without further ado	[[Cerebellum: Low glycogen storage of the cortex with considerable quantitative deviations of the different types of nerve cells. Purkinje cells and granule cells are spared. On the other hand, the Golgi cells of the granular layer are shown by their abundant glycogen content. In the superficial granule layer and in the basket cells, only slight glycogenosis occurs. The macroglia is the main carr…	[[Mesencephalon: The origin nuclei of the trochlear nerve and the oculomotor nerve are typically diseased. The glycogen content of the Ruber is very sparse. The cells of the substantia nigra store somewhat more, but without reaching the quantity of glycogen of the motor brain and spinal cord nuclei. Cellular solutions are available. The cell parenchyma of the zona rubra showed no greater glycogen…	[Rhombencephalon: Nearly all nerve cells of the rhombencephalon participate in the storage of glycogen. The origin nuclei of the cerebral nerves, their cells, are the most affected. Have the same bubble-like transformation to the cell solution as the motor anterior horn cells (Fig. 8). - In sections directly rostral to the pyramid intersection, the substantia alba and grisea, a clear fiber gliosi…	[[Ventricular ependym and plexus chorioideus: The ventricular ependyma is significantly involved in the storage (Fig. 9e) (see rhombencephalon). - The plexus epithelium leads to particularly large amounts of glycogen. The cells are barrel-shaped and protrude into the ventricular space. The core remains medium-sized; The plasma is lazy. There is strong inclination to Desquamation. Such rounded ele…	[[Spinal cord: Strongly glycogen-storing myorhabdotic anterior horn cells with rounded, vascular cells and peripherally displaced nuclei (Fig. 4). Chromatolysis except for the perinuclear zone. Nuclei and cell processes. The neurofibrils can not be represented in the storing inflated cell part, whereas they are perinuclear in the cell extensions (Fig. 5). No granular disintegration of the neurofi…			[[Peripheral nerves: Glycogen deposits in the plasma of the Schwann cells, lower in the mesodermal cells of the endoneurium. ]] [[Spinal ganglia: Detachment of the root fibers. The large bright (pseudounipolar) nerve cells have bifurcated cells and blurred cell borders (Fig. 2). In the lumbar ganglion, the largest specimens reach a diameter of 75μ. Peripheral core displacement. The Nissl substanc…	[[Peripheral nerves: Glycogen deposits in the plasma of the Schwann cells, lower in the mesodermal cells of the endoneurium. ]] [[Spinal ganglia: Detachment of the root fibers. The large bright (pseudounipolar) nerve cells have bifurcated cells and blurred cell borders (Fig. 2). In the lumbar ganglion, the largest specimens reach a diameter of 75μ. Peripheral core displacement. The Nissl substanc…
9	Wilson, R.A.	1960	pre	2	M	3.42	1	95	Not mentioned	formol saline	Best carmine	1	Not mentioned	0	-	-		1					1		Best's stains were glycogen positive. There was marked feathery swelling and glycogen deposition in ganglion cells and astrocytes in the brain, spinal cord, sensory root ganglia and the sympathetic nervous system.	not mentioned	Best's stains were glycogen positive. There was marked feathery swelling and glycogen deposition in ganglion cells and astrocytes in the brain, spinal cord, sensory root ganglia and the sympathetic nervous system.	not mentioned	not mentioned	not mentioned	not mentioned	Best's stains were glycogen positive. There was marked feathery swelling and glycogen deposition in ganglion cells and astrocytes in the brain, spinal cord, sensory root ganglia and the sympathetic nervous system.	not mentioned	not mentioned	Best's stains were glycogen positive. There was marked feathery swelling and glycogen deposition in ganglion cells and astrocytes in the brain, spinal cord, sensory root ganglia and the sympathetic nervous system.	Best's stains were glycogen positive. There was marked feathery swelling and glycogen deposition in ganglion cells and astrocytes in the brain, spinal cord, sensory root ganglia and the sympathetic nervous system. Lesser amounts were seen in other organs.
10	Muller, O.F.	1961	pre	1	M	8.5	1	170	Not mentioned	Not mentioned	HE, Best's carmine, PAS	1	Not mentioned	0	No gross abnormalities, tissue unnaturally firm	-	1	1	1	1	1	1	1		There was diffuse scattering of the stained material throughout the entire brain substance.	It [stained material] was also present in the cerebral cortex and was only sparsely seen in the granular and molecular layers of the cerebellum.	There was diffuse scattering of the stained material throughout the entire brain substance. It appeared as a fine granular substance in the white matter. [Stained material: staining for PAS and Best's carmine]	It [stained material] was also present in the cerebral cortex and was only sparsely seen in the granular and molecular layers of the cerebellum.	The neuronal bodies throughout the specimen showed morphologic changes similar to those seen in amaurotic familial idiocy. The cell bodies were swollen and appeared either globular or pear-shaped. The nucleus was pushed to one pole; the Nissl substance of the cytoplasm was finely divided or absent except around the nucleus. In addition, one or more vacuoles were present. Both periodic acid-Schiff…	The neuronal bodies throughout the specimen showed morphologic changes similar to those seen in amaurotic familial idiocy. The cell bodies were swollen and appeared either globular or pear-shaped. The nucleus was pushed to one pole; the Nissl substance of the cytoplasm was finely divided or absent except around the nucleus. In addition, one or more vacuoles were present. This change was marked in…	Similar material was found in the perivascular spaces, the muscularis of arteries, and in the entire ependymal lining of the ventricles	The neuronal bodies throughout the specimen showed morphologic changes similar to those seen in amaurotic familial idiocy. The cell bodies were swollen and appeared either globular or pear-shaped. The nucleus was pushed to one pole; the Nissl substance of the cytoplasm was finely divided or absent except around the nucleus. In addition, one or more vacuoles were present. This change was marked in…	Similar material was found in the perivascular spaces, the muscularis of arteries, and in the entire ependymal lining of the ventricles	not specifically mentioned	The cells of Auerbach's plexus in the small and large intestine appeared foamy and swollen and also contained glycogen. Similar infiltration was observed in the sympathetic ganglia surrounding the adrenal glands.	The cells of Auerbach's plexus in the small and large intestine appeared foamy and swollen and also contained glycogen. Similar infiltration was observed in the sympathetic ganglia surrounding the adrenal glands. There were no gross abnormalities of the brain, except that the tissue was unnaturally firm. The neuronal bodies throughout the specimen showed morphologic changes similar to those seen …
11	Stoeckle, H.	1961	pre	1	M	6.74	1.5	120	Not mentioned	Absolute alchohol, Carnoy's fluid, 10% buffered formalin	HE, PAS, Best's carmine, diastase voor controle (PAS+?),Nissl, Luxol fast blue, Sudan III, Oild-red-O, Lorrain Smith-Dietrich stain	1	diastase	0	Multiple cross sections of the cerebrum and cerebellum appeared normal	753	1				1	1			The brain demonstrated immature development with a persistent outer granular layer over the cerebellum which was about two cell layers thick.	The cells of the cerebral cortex were not particularly involved.	not mentioned	The brain demonstrated immature development with a persistent outer granular layer over the cerebellum which was about two cell layers thick. […]There was lesser involvement of the inferior olivary bodies, Purkinje celsl and dentate nuclei.	not mentioned	[[Zie beschrijving van verschillende kleuringen in complete description, toevoegen?] A small amount of PAS-positive material found in many of these enlarged neurons indicated glycogen deposition. The neurons most involved in this storage disease were those of the medulla and upper part of the brainstem. The greatest involvement was seen in the hypoglossal nucleus, dorsal motor nucleus of the vagu…	not mentioned	not mentioned	not mentioned	not mentioned	not mentioned	The brain weighed 753gr. Multiple cross sections fo the cerebrum and brainstem appeared normal. The brain demonstrated immature development with a persistent outer granular layer over the cerebellum which was about two cell layers thick. Sections were studied in a variety of preparations in attempt to identify abnormal storage material within the neurons; Nissls method, hematoxylin and eosin, PAS…
12	Caddell, J.	1962	pre	1	F	7.23	2	175	Brain, not specified which regions	Not mentioned	Not mentioned for brain	unknown	Not mentioned	0	-	-								1	not specifically mentioned	not specifically mentioned									brain was normal on microscopic examination	Pat1. the brain was normal on microscopic examination.
12	Caddell, J.	1962	pre	2	M	5.78	2.5	125	Cerebral cortex (2x), outflow cerebellum, brain stem, third ventricle	Not mentioned	Best's carmine, Nissle, (PAS mentioned in muscle)	1	Not mentioned	0	Normal	-	1			1	1	1	1		most cortical neurones showed cytoplasmic vacuolization, varying quantity of glycogen demonstrated with Best's carmine stain	most cortical neurones showed cytoplasmic vacuolization, varying quantity of glycogen demonstrated with Best's carmine stain		Glycogen deposits were found in the molecular layer, granular layer, residua of itnerna granular layer, dentate nucleus and Purkinje cells.	basal gangliar neurones had a swollen, vacuolated cytoplasm, appeared as reticular patterns on Nissl stain and as diffuse glycogen positive granules on Best's carmine stain	Glycogen was noted in all cranial nerve neurons and the pontine nulcie. Most striking change in medulla was the presence of swollen glyocgen-positive cells in inferior olivary nucleus. Los of myelin was seen in the cranial nerves.		The spinal cord revealed glycogen infiltration in neurons and glia		Glycogen was noted in all neurons of Ammon's horn (hippocampus).	Many of the oligodendroglia, astrocytes and microglia had cytoplasmic glycogen deposits	Pat2. Microscopic changes in the brain were striking. Most of the cortical neurones showed cytoplasmic vacuolization. A varying quantity of glycogen was demonstrated with Best's carmine stain. Basal gangliar neurones had a swollen, vacuolated cytoplasm that appeared as reticular patterns on Nissl stain and as diffuse glycogen-positive granules on Best's carmine stain. Glycogen was noted in all ne…
13	Crome, L.	1963	pre	1	F	8	2.5	160	Frontal, parietal, occipital and temporal lobes, basal ganglia, midbrain, pons, medulla, cerebellum, spinal cord	fixed in 10% formol saline, embedded in paraffin and celloidin	PAS, Best's carmine (with and without prior diastase), HE, Hematox and von Gieson, PTAH, cresyl violet, Holzer method for glia, Heidenhaim for myelin, frozen sections: neuropath silver impreg methods and fat staining with Scarlet R and Oil Red O	1	PAS and Best carmine with and without prior treatment with diastase	0	No abnormalities	638	1	1	1	1	1	1	1		Glycogen was very conspicuous in the cerebral molecular layer, where if affected most of the glial cells and processes. Microglia seemed as affected as astrocytes. In the cerebral cortex, glycogen storage was much more evident in case 1 than in case 2, involving mostly the larger and best differentiated cells. In all parts of the white matter astrocytes and oligodendrocytes showed considerable gl…	In the cerebral cortex, glycogen storage was much more evident in case 1 than in case 2, involving mostly the larger and best differentiated cells. In all parts of the white matter astrocytes and oligodendrocytes showed considerable glycogen deposition. In the cerebral centrum semiovale glycogen was also seen in the ectopic nerve cells which are still normal in infants of this age.	In all parts of the white matter astrocytes and oligodendrocytes showed considerable glycogen deposition. In the cerebral centrum semiovale glycogen was also seen in the ectopic nerve cells which are still normal in infants of this age. The most conspicuous of the other changes was fine fibrous gliosis of the white matter. This was present in all parts of the brain, being particularly evident in …	less glycogen was present in the larger rounded neurons and, often, none in the smallest, such as the cerebellar granular cells. Compared with other parts of the brain the cerebellum was relatively free form glycogen, that of case 1 containing an little more than the other. The Purkinje cells contained a little demonstrable glycogen in case 1 but nog in case 2; deposition was present in the Golgi…	The striate body and thalamus contained little glycogen but storage was quite marked in neurons of the globus pallidus and the nucleus of the ansa lenticularis.	almost all cells affected by glycogen storage, cells most involved in glycogen storage were multipolar pyramidal cells as in the motor nuclei of the cranial nerves. Glycogen was very conspicuous in the subpial portions of the brainstem, where if affected most of the glial cells and processes. Microglia seemed as affected as astrocytes. In the brain stem the heaviest storage was in the larger mult…	Much glycogen was also present in ependymal cells and in the choroid plexuses.	allmost all cells affected by glycogen storage, especially in case1. cells most involved in glycogen storage were multipolar pyramidal cells as in the anterior horns of the spinal cord. Glycogen was very conspicuous in the spinal cord, where if affected most of the glial cells and processes. Microglia seemed as affected as astrocytes. All but the smallest neurons of the spinal cord were involved …	A fair amount of glycogen (greater in case2), was present in the deleicate septae of the intrameningeal channels. The media of arteries, both in the subarachnoid space and within the substance of the brain, was heavily involved by glycogen storage. The cytoplasm of capillary endothelial cells in all parts of the brain often contained glycogen granules. Fine fibrous gliosis in white matter, which …	The hippocampus seemed to contain more glycogen than other areas; it was present in the end-folium and fascia dentate but was not very evident in the pyramidal layer.	The histological appearances wre very similar in both cases. Glycogen storage was immediately apparent at all levels. One dorsal root ganglion and several peripheral nerves of case 1 were examined and showed plentiful glycogen in the nerve cells of the dorsal root ganglion and the Schwann cells of the peripheral nerve. [see part on other neuronal changes]	Case 1: The brain weighed 638g (average nromal fora ge 714g) and presented no macroscopic abnormality. The histological appearances were very similar in both cases and will be reported below after the second case record. Case2. The blood vessels at the base fo the brain were rather turgid. There was slight dilatation of the lateral ventricles, but no other macroscopic abnormality of the brain. Hi…
13	Crome, L.	1963	pre	2	M	11	6	117	Frontal, parietal, occipital and temporal lobes, basal ganglia, midbrain, pons, medulla, cerebellum	fixed in 10% formol saline, embedded in paraffin and celloidin	PAS, Best's carmine (with and without prior diastase), HE, Hematox and von Gieson, PTAH, cresyl violet, Holzer method for glia, Heidenhaim for myelin, frozen sections: neuropath silver impreg methods and fat staining with Scarlet R and Oil Red O	1	PAS and Best carmine with and without prior treatment with diastase	0	blood vessels base of brain were rather turgid, slight dilatation of lateral ventriles, no other macroscopic abnormalities	-	1	1	1	1	1	1	1		Glycogen was very conspicuous in the cerebral molecular layer, where if affected most of the glial cells and processes. Microglia seemed as affected as astrocytes. In the cerebral cortex, glycogen storage was much more evident in case 1 than in case 2, involving mostly the larger and best differentiated cells. In all parts of the white matter astrocytes and oligodendrocytes showed considerable gl…	In the cerebral cortex, glycogen storage was much more evident in case 1 than in case 2, involving mostly the larger and best differentiated cells. In all parts of the white matter astrocytes and oligodendrocytes showed considerable glycogen deposition. In the cerebral centrum semiovale glycogen was also seen in the ectopic nerve cells which are still normal in infants of this age.	In all parts of the white matter astrocytes and oligodendrocytes showed considerable glycogen deposition. In the cerebral centrum semiovale glycogen was also seen in the ectopic nerve cells which are still normal in infants of this age. The most conspicuous of the other changes was fine fibrous gliosis of the white matter. This was present in all parts of the brain, being particularly evident in …	less glycogen was present in the larger rounded neurons and, often, none in the smallest, such as the cerebellar granular cells. Compared with other parts of the brain the cerebellum was relatively free form glycogen, that of case 1 containing an little more than the other. The Purkinje cells contained a little demonstrable glycogen in case 1 but nog in case 2; deposition was present in the Golgi…	The striate body and thalamus contained little glycogen but storage was quite marked in neurons of the globus pallidus and the nucleus of the ansa lenticularis.	almost all cells affected by glycogen storage, cells most involved in glycogen storage were multipolar pyramidal cells as in the motor nuclei of the cranial nerves. Glycogen was very conspicuous in the subpial portions of the brainstem, where if affected most of the glial cells and processes. Microglia seemed as affected as astrocytes. In the brain stem the heaviest storage was in the larger mult…	Slight dilatation of the lateral ventricals. Much glycogen was also present in ependymal cells and in the choroid plexuses.	allmost all cells affected by glycogen storage, especially in case1. cells most involved in glycogen storage were multipolar pyramidal cells as in the anterior horns of the spinal cord. Glycogen was very conspicuous in the spinal cord, where if affected most of the glial cells and processes. Microglia seemed as affected as astrocytes.	Blood vessels at the base of the brain were rather turgid. A fair amount of glycogen (greater in case2), was present in the deleicate septae of the intrameningeal channels. The media of arteries, both in the subarachnoid space and within the substance of the brain, was heavily involved by glycogen storage. The cytoplasm of capillary endothelial cells in all parts of the brain often contained glyc…	The hippocampus seemed to contain more glycogen than other areas; it was present in the end-folium and fascia dentate but was not very evident in the pyramidal layer. The hippocampus of case 2 showed a curved zone of spongy degeneration between the pyramidal layer and fascia dentate.	Glycogen storage was immediately apparent at all levels. [see part on other neuronal changes]
14	Gautier	1964	pre	1	F	7.92	5	-	Not mentioned in methods	Gendre's solution, formalin	Carmin de Best and P.A.S. With disappearance of the coloring after salivary digestion	1	salivary digestion	0	-	-	1	1	1	1	1	1			cerebral cortex no neuronal overload	cerebral cortex no neuronal overload	Finally, the accumulation of glycogen is particularly clear in the cerebral white matter. At this level, it is the cytoplasm of hypertrophic astrocytes that is overloaded, whereas the oligoglie and the microglia do not participate in this thesaurismosis. This very particular accumulation of glycogen in the white matter of the hemispheres, while the cortex is intact, is accompanied by a strong gli…	Glycogen accumulation to lesser extent in cytoplasm of the neuroganglionic cells in cerebellum	Glycogen accumulation cytoplasm of the neuroganglionic cells in pallidum, and to a lesser extent thalamus and gray formations in the parol of the third ventricle, striatum and red nucleus no neuronal overload	Glycogen accumulation cytoplasm of the neuroganglionic cells, in certain preferential zones, such as the medullary gray substance, cranial motor nuclei, the nuclei of Goll and Burdach (=gracilis en cuneatus), the cross-linked substance, the nuclei of the bridge, bulbous olives show no neuronal overload.	Glycogen accumulation in lesser extent in neuroganglionic cells in the parol of the third ventricle. Glycogen accumulation is also noted in the ependymal cells, epithelium of the choroidex plexus		Glycogen accumulation is also noted in the walls of large and medium caliber vessels, especially within the media.			The macroscopic aspect of the brain is normal. The histological examination reveals the glycogen overload of the nerve centers. This overload can be demonstrated, not only on the fragments fixed to the Gendre, but also on those fixed to formalin. Thus, 10 to 15% formalin fixation does not necessarily dissolve the glycogen contained in the nerve centers, contrary to what has been claimed by most a…
15	Kahana, D.	1964	pre	1	F	5.4	3	60	Not mentioned	Pieces fixed in Carnoy's fixative, embedded in paraffin and sectioned into 6mu thcik sections. Small pieces of the brain were fixed in the same way, while the rest of the organ was fixed for 1 month in formalin 10 per cent and cut coronally afterward	HE. No PAS staining in brain, because all pieces were already fixed in formalin which made PAS staining impossible	0	No	0	congested and hard	-		1				1			General, no specific region: In other parts of the brain, there was a diffuse loss of neurones an dreactive gliosis.	not specifically mentioned	In other parts of the brain, there was a diffuse loss of neurones an dreactive gliosis. In the white mater the tissue was loose with partial demyelinization. In these areas, proliferation of astroglial cells, among them hypertrophic astrocytes, was noted.	not specifically mentioned	not specifically mentioned	Brain. Most marked changes were found in the pons and medulla. Some neurones in these regions showed changes similar to those found in amautoric idiocy. The neurones were swollen and ballooned with granular and vacuolated cytoplasm. The nucleus and the Nissl's substance were pushed aside by the stored material. In the other neurones, storage phenomena were less obvious and the cells appeared only…	not specifically mentioned	not specifically mentioned	not specifically mentioned	not specifically mentioned	not specifically mentioned	Brain. Most marked changes were found in the pons and medulla. Some neurones in these regions showed changes similar to those found in amautoric idiocy. The neurones were swollen and ballooned with granular and vacuolated cytoplasm. The nucleus and the Nissl's substance were pushed aside by the stored material. In the other neurones, storage phenomena were less obvious and the cells appeared only…
17	Loeb	1964	pre	1	M	5	0	90	Not mentioned in methods	Formalin, Zenker's liquid	PAS, Nissl	1	not mentioned	0	no significant changes	-					1	1			not specifically mentioned	not specifically mentioned	not specifically mentioned	Lesions of glycogenic thesaurism are found both in the central nervous system and in the sympathetic nervous system, in both cases. All the neurons of the nuclei of VII and XII show an intense glycogenic overload. This is especially characteristic after specific staining of fixed samples in the liquid of Zenker. After formalin fixation, the glycogen is dissolved; The neurons are then swollen, the…		All the neurons of the nuclei of VII and XII show an intense glycogenic overload. This is especially characteristic after specific staining of fixed samples in the liquid of Zenker. After formalin fixation, the glycogen is dissolved; The neurons are then swollen, their nucleus is pushed back to the periphery, and their cytoplasm, almost entirely vacuolized, leaves only rare periuclear Nissl block…					This hoarding is found again at the level of the elements of the sympathetic nervous system: ganglions in the perisurrenal tissue; Ganglion cells remaining in the adrenal medulla; Auerbach plexus cells in the digestive tract; Ganglia cells of the celiac region.	Nervous system: Lesions of glycogenic thesaurism are found both in the central nervous system and in the sympathetic nervous system, in both cases. All the neurons of the nuclei of VII and XII show an intense glycogenic overload. This is especially characteristic after specific staining of fixed samples in the liquid of Zenker. After formalin fixation, the glycogen is dissolved; The neurons are t…
16	Lewis, G.M.	1964	pre	2	M	3.5	2	212	Not mentioned	Not mentioned	Best's carmine	1	not specifically mentioned for CNS, diastase was used for microscopy of the heart	0	normal	-				1					not mentioned	not mentioned	not mentioned	not mentioned	[…] Other strutures rich in glycogen included […] nerve cells and astrocytes in the basal ganglia.	not mentioned	not mentioned	not mentioned	not mentioned	not mentioned	[…] Other strutures rich in glycogen included […] ganglion cells in the plexuses of Auerbach and Meissner	[…] Other strutures rich in glycogen included the epithelium of the distal convoluted tubules of the kidney, cells of the adrenal cortex, ganglion cells in the plexuses of Auerbach and Meissner, nerve cells and astrocytes in the basal ganglia.
17	Loeb	1964	pre	2	F	6	4	250	Not mentioned in methods	Formalin, Zenker's liquid	PAS, Nissl	1	not mentioned	0	seems normal	-					1	1			not specifically mentioned	not specifically mentioned	not specifically mentioned	Lesions of glycogenic thesaurism are found both in the central nervous system and in the sympathetic nervous system, in both cases. All the neurons of the nuclei of VII and XII show an intense glycogenic overload. This is especially characteristic after specific staining of fixed samples in the liquid of Zenker. After formalin fixation, the glycogen is dissolved; The neurons are then swollen, the…		All the neurons of the nuclei of VII and XII show an intense glycogenic overload. This is especially characteristic after specific staining of fixed samples in the liquid of Zenker. After formalin fixation, the glycogen is dissolved; The neurons are then swollen, their nucleus is pushed back to the periphery, and their cytoplasm, almost entirely vacuolized, leaves only rare periuclear Nissl block…					This hoarding is found again at the level of the elements of the sympathetic nervous system: ganglions in the perisurrenal tissue; Ganglion cells remaining in the adrenal medulla; Auerbach plexus cells in the digestive tract; Ganglia cells of the celiac region.	Nervous system: Lesions of glycogenic thesaurism are found both in the central nervous system and in the sympathetic nervous system, in both cases. All the neurons of the nuclei of VII and XII show an intense glycogenic overload. This is especially characteristic after specific staining of fixed samples in the liquid of Zenker. After formalin fixation, the glycogen is dissolved; The neurons are t…
18	Dincsoy, M.Y.	1965	pre	1	M	3.5	3	150	Not mentioned	Formalin	HE, PAS (+diastase), Best's carmine	1	use of diastase only described in heart	0	Pale, soft,choroid plexus of lateral ventricle was firm and grayish white	520	1		1	1		1	1			Glycogen storage least evident in cerebral cortex	The glial cells contained glycogen granules !!geen regio genoemd, nalezen	Glycogen storage least evident in Purkinje cells and dentate nucleus	The brain showed glycogen deposits in the neuron cells. These were most marked in the nuclei of the brain stem, were present to a lesser extent in the basal ganglia, thalamic nuclei, and hippocampus	The brain showed glycogen deposits in the neuron cells. These were most marked in the nuclei of the brain stem. [..] Certain cranial nerves contained glycogen granules	not mentioned	Horns of the spinal cord contained glycogen granules	not mentioned	The brain showed glycogen deposits in the neuron cells. These were most marked in the nuclei of the brain stem, were present to a lesser extent in the basal ganglia, thalamic nuclei, and hippocampus	Ganglion cells within the viscera showed glycogen granules	The brain showed glycogen deposits in the neuron cells. These were most marked in the nuclei of the brain stem, were present to a lesser extent in the basal ganglia, thalamic nuclei, and hippocampus and were least evident in the Purkinje cells, dentate nuclei, and cerebral cortex. The glial cells, horn cells of the spinal cord, certain cranial nerves, and the ganglion cells within the viscera con…
19	Mancall, E.L.	1965	pre	1	M	8	0	200	Not mentioned in methods	formaline, paraffin	cresyl violet, thionine-water, HE, gallocyanin-eosin, phosphotungstic-acid hematoxylin, masson trichrome, oil-red-o, sudan black, luxol-fast blue, okamoto, baker acid hematin, best's carmine, PAS (with diastase, with acetylation, with acetylation and KOH), bauer-fuelgen, millon, DDD, DMAB-nitrite, rosindole, ninhydrin-schiff, alcian blue, mayer's mucicarmine, bodian, turnbull blue.	1	diastase	0	normal	820	1	1	1	1	1	1	1		Nerve cells of cerebral cortex also ballooning (somewhat lesser degree than anterior horns spinal cord, motor cranial nerve nuclei en cerebellar nuclei). A definite loss of neural elements was apparent only in the cerebral cortex. Here a frank and sometimes considerable loss was found in an non-systematized distribution, most severe in layers III, IV and V, and particularly prominent in the depth…	Nerve cells of cerebral cortex also ballooning (somewhat lesser degree than anterior horns spinal cord, motor cranial nerve nuclei en cerebellar nuclei). A definite loss of neural elements was apparent only in the cerebral cortex. Here a frank and sometimes considerable loss was found in an non-systematized distribution, most severe in layers III, IV and V, and particularly prominent in the depth…	and many fibrous astrocytes could be identified in the underlying white matter. With appropriate glial fibril stains a moderately severe fibrous gliosis was encountered in the molecular layer of the cerebral cortex, in the cerebral convolutional white matter. No distinct abnormalities of myeliniation coudl be discerned	Ballooning of nerve cells was most striking in the anterior horns of the spinal cord, in the motor cranial nerve nuclei, and in the cerebellar nuclei. In contrast to the marked affection of the cerebellar nuclei, the neurocellular elements of the cerebellar cortex appeared entirely normal, save for occasional distension of the Golgi II cells of the granular layer. Astrocytic hypertrophy and hyper…	Large neurons of globus pallidus similarly affected (ballooning), although to a somewhat lesser degree (than anterior horns spinal cord etc). Stell less strikingly involved were the ganglion cells of striatum, thalamus, subthalamus, hypothalamus and the remaining nuclear aggregates of brain stem and spinal cord. With appropriate glial fibril stains a moderately severe fibrous gliosis was encounte…	Ballooning of nerve cells was most striking in the anterior horns of the spinal cord, in the motor cranial nerve nuclei, and in the cerebellar nuclei. Reticular and sensory cranial nerve nuclei similarly affected, although to a somewhat lesser degree. With appropriate glial fibril stains a moderately severe fibrous gliosis was encountered in the corticospinal an dcorticobulbar pathways in the cou…	A fairly severe subependymal gliosis was noted around the aquaduct and beneath the floor of the fourth ventricle.	Ballooning of nerve cells was most striking in the anterior horns of the spinal cord, in the motor cranial nerve nuclei, and in the cerebellar nuclei. Less strikingly involved were the remaiing nuclear aggreagates fo the spinal cord. Considerable ballooning of the neurosn of the dorsal root ganglia was also noted.			The most prominent microscopic alteration was a ballooning of nerve cells, observed throughout the nervous system. Astrocytic hypertrophy and hyperplasia was also evident in all nuclear aggregates throughout the remainder of the neuraxis. In sections stained according to Best's carmine method, the cytoplasm of astrocytes in both gray and white matter was stained brightly red, generally in a diffu…	The brain weighed 820grams in the fresh state and appeared normal on external examination. Multiple horizontal sections fo the cerebral hemispheres, brainstem and cerebellum revealed no recognizable alterations. The spinal cord appeared normal on its external surface and on cross section, and no gross abnormalities of nerve roots, peripheral nerves, or muscles were found. The most porminent micfo…
20	Toussaint, D.	1965	pre	1	F	5	4	250	Not mentioned in methods	Not mentioned	Not mentioned	0	Not mentioned	0	-	-					1				not specifically mentioned	not specifically mentioned	not specifically mentioned	excess of glycogenic material (intracyoplasmic granulations) in neurons of CNS (dentate nuclei of cerebellum)		excess of glycogenic material ( in the form of intracytoplasmic granulations) in neurons in the CNS (C. XII, VII, bulbar olives)						Excess of glycogenic material (in the form of intracytoplasmic granulations) in the neurones in the CNS (c. XII, VII, bulbar olives and dentate nuclei of the cerebellum)
21	Hernandez, A.	1966	pre	1	F	1.22	0.5	145	Not mentioned	Not mentioned	Not mentioned, apparently no PAS, since the use of PAS was specifically described for other regions	0	No	0	-	-					1				not mentioned	not mentioned	not mentioned	Ganglion cells of Auerbach's plexus in the intestine and Purkinje cells in the cerebellum contained cytoplasmic vacuoles	not mentioned	not mentioned	not mentioned	not mentioned	not mentioned	not mentioned	Ganglion cells of Auerbach's plexus in the intestine and Purkinje cells in the cerebellum contained cytoplasmic vacuoles	Ganglion cells of Auerbach's plexus in the intestine and Purkinje cells in the cerebellum contained cytoplasmic vacuoles
22	Joassin, G.	1966	pre	1	M	4.07	3	160	Not mentioned	Not mentioned	HE, PAS, diastase, Sudan IV, Luxol fast blue, Baker's stain for phospholipid, Bielschowsky, Nissl, Holzer	1	diastase	0	no abnormalities	570 (after fixation	1		1	1	1	1	1		The cerebral and cerebellar cortices, small cells of the basal ganglia, substantia nigra, red nuclei and posterior and lateral horn cells were not visibly involved.	The cerebral and cerebellar cortices, small cells of the basal ganglia, substantia nigra, red nuclei and posterior and lateral horn cells were not visibly involved.	not mentioned	Less affected were the inferior olivary nuclei, fifth nerve nuclei, thalamus and dentate nuclei. The cerebral and cerebellar cortices, small cells of the basal ganglia, substantia nigra, red nuclei and posterior and lateral horn cells were not visibly involved.	Most severly affected were the motor cells of the brain stem and cord, gigantocellular nucleus, lateral cuneate nucleus, vestibular nucleus and some large cells in the striatum and pallidum. Less affected were the inferior olivary nuclei, fifth nerve nuclei, thalamus and dentate nuclei. The cerebral and cerebellar cortices, small cells of the basal ganglia, substantia nigra, red nuclei and poster…	Most severly affected were the motor cells of the brain stem and cord, gigantocellular nucleus, lateral cuneate nucleus, vestibular nucleus and some large cells in the striatum and pallidum. Less affected were the inferior olivary nuclei, fifth nerve nuclei, thalamus and dentate nuclei. The cerebral and cerebellar cortices, small cells of the basal ganglia, substantia nigra, red nuclei and poster…	Choroid plexus cells were swollen, rounded and vacuolated and contained PAS-positive granules.	The cerebral and cerebellar cortices, small cells of the basal ganglia, substantia nigra, red nuclei and posterior and lateral horn cells were not visibly involved.	Occasional cells containing sudanophilic material were present around vessels, but this is normal in an infant. Staining by the luxol fast blue, Bielschowsky, Nissl and holzer methods showed no additional abrnomalities. Minimal amounts of PAS-positive material were found in the media of small vessels.	not mentioned	The meninges appeared normal.	The brain after fixation weighed 570g (cerebellum and brainstem 68g) and the spinal cord weighed 12g. No gross abnormalities were apparent. Vacuolation and enlargement of neurons varied from area to area. Most severly affected were the motor cells of the brain stem and cord, gigantocellular nucleus, lateral cuneate nucleus, vestibular nucleus and some large cells in the striatum and pallidum. Les…
23	Mekanik	1966	pre	1	F	9	4	110	Not mentioned in methods	Helly's solution and absolute ethanol	PAS, followed by diastase ingestion (PAS+?)	1	diastase	0	normal	-						1	1		Brain sections were found to have PAS positive material in the astrocytes which disappeared following diastase digestion.					The motor nuclei of the brain stem showed extreme vacuolization of the cytoplasm of the neurons and a positive reaction for glycoge.		Vacuolization was noted in the neurons of the anterior horn and Clarke's column in the spinal cord.				Tissue for sectioning was fixed in Helly's solution and absolute ethanol and then stained with PAS. Brain sections were found to have PAS positive material in the astrocytes which disappeared following diastase digestion. The motor nuclei of the brain stem showed extreme vacuolization of the cytoplasm of the neurons and a positive reaction for glycoge. Vacuolization was noted in the neurons of th…
22	Joassin, G.	1966	pre	2	F	4.14	1	173	Not mentioned	Not mentioned	HE	0	No	0	grossly of normal size, appearance and consistency	-	1		1	1	1	1	1		The cerebral and cerebellar cortices, small cells of the basal ganglia, substantia nigra, red nuclei and posterior and lateral horn cells were not visibly involved.	The cerebral and cerebellar cortices, small cells of the basal ganglia, substantia nigra, red nuclei and posterior and lateral horn cells were not visibly involved.	not mentioned	Less affected were the inferior olivary nuclei, fifth nerve nuclei, thalamus and dentate nuclei. The cerebral and cerebellar cortices, small cells of the basal ganglia, substantia nigra, red nuclei and posterior and lateral horn cells were not visibly involved.	Most severly affected were the motor cells of the brain stem and cord, gigantocellular nucleus, lateral cuneate nucleus, vestibular nucleus and some large cells in the striatum and pallidum. Less affected were the inferior olivary nuclei, fifth nerve nuclei, thalamus and dentate nuclei. The cerebral and cerebellar cortices, small cells of the basal ganglia, substantia nigra, red nuclei and poster…	Most severly affected were the motor cells of the brain stem and cord, gigantocellular nucleus, lateral cuneate nucleus, vestibular nucleus and some large cells in the striatum and pallidum. Less affected were the inferior olivary nuclei, fifth nerve nuclei, thalamus and dentate nuclei. The cerebral and cerebellar cortices, small cells of the basal ganglia, substantia nigra, red nuclei and poster…	marked involvement of choroid plexuses. Choroid plexus cells were swollen, rounded and vacuolated and contained PAS-positive granules.	The cerebral and cerebellar cortices, small cells of the basal ganglia, substantia nigra, red nuclei and posterior and lateral horn cells were not visibly involved.	Occasional cells containing sudanophilic material were present around vessels, but this is normal in an infant. Staining by the luxol fast blue, Bielschowsky, Nissl and holzer methods showed no additional abrnomalities. Minimal amounts of PAS-positive material were found in the media of small vessels.	not mentioned		The brain weight was not recorded, but the brain was described as being grossly of normal size, appearance and consistency. Only hematoxylin and eosin stained sections were available and these corresponded closely in appearance with similar sections from Case1. The relative intensity of neuronal glycogen storage also corresponded with that in Case 1 and there was marked involvement of choroid ple…
24	Hug, G.	1967	pre	4	NR	6	NR	-	biopsy cerebral frontal cortex	LM.: phosphate buffered formaline, alcohol, Lindsay's fixative, cold glutaraldehyde, frozen section of unfixed tissue, paraffin, Epon. EM.: fixed in ice-cold 3% glutaraldehyde 0.1Mm sodium phosphate. Washed overnight after fixation in glutaraldehyde with several changes of 0.1M sodium phosphate buffer, followed by postfixation for 90 minutes in a 1% solution of osmium tetroxide.	LM.: HE, PAS (with and without diastase), Best's carmine, baker acid-hematin, phophomolybdic acid, gomori acid phosphatase, sudan black, sudan IV. EM.: uranly acetate, followed by lead citrate.	1	diastase	1	-	-	1	1							The white matter showed clusters of vacuoles, which were filled with glycogen to a varying degree. In addition there wer glycogen particles not surrounded by membranes. They were observed in greater numbers than in "normal" cortical white matter. The glycogen within and outside the vacuoles was monogranular. In the gray matter, the vacuoles and the freely dispersed glycogen particles were less nu…	In the gray matter, the vacuoles and the freely dispersed glycogen particles were less numerous than in the white matter.	The white matter showed clusters of vacuoles, which were filled with glycogen to a varying degree. In addition there wer glycogen particles not surrounded by membranes. They were observed in greater numbers than in "normal" cortical white matter. The glycogen within and outside the vacuoles was monogranular.									Electron microscopic examination of the cerebrla cortex was done separately for the white matter and for the gray matter. The white matter showed clusters of vacuoles, which were filled with glycogen to a varying degree. In addition there wer glycogen particles not surrounded by membranes. They were observed in greater numbers than in "normal" cortical white matter. The glycogen within and outsid…
25	Garancis, J.C	1968	pre	1	F	11	4	250	Brain, not specified which regions	Fixed in 3% glutaraldehyde for two to twelve hours, post fixed in 1% osmium tetroxide for sixty minuted and embedded in Maraglas.	concentrated aqueous uranyl acetate and lead citrate	0	No, only EM	1	-	-					1				Tissues of the cerebrum revealed glycogen accumulation only in the glial, endothelial and mural cells.	not specifically mentioned	not specifically mentioned	Tissues of the cerebellum revealed glycogen accumulation only in the glial, endothelial and mural cells.					The excessive accumulation of glycogen within endothelial cells produced intraluminal projections, which reduced vascular lumen			Tissues of the cerebrum and cerebellum revealed glycogen accumulation only in the glial, endothelial and mural cells. Lysosomal glycogen was predominant in the glial cells; other cells both patterns appeared in almost equal amounts (lysosomal glycogen and cytoplasmic glycogen). The excessive accumulation of glycogen within endothelial cells produced intraluminal projections, which reduced vascula…
26	Hogan, G.R.	1969	pre	1	M	7	3	150	Multiple representative sections of nervous tissue	Not mentioned	Luxol-fast blue, PAS (with and without diastase), HE	1	diastase	0	Pale, glistening	675	1	1	1		1	1	1		The cortical neurons of all lobes of the cerebral hemisphere contained glycogen. In the frontal, temporal and parietal lobes, the major involvement was in neurons of layers 4 through 6, with mild involvement of astrocytes and oligodendroglia. The occipital regions, especially the calcarine areas, were the most severely invovled areas of the cortex, with distortion and destruction of neurons. On c…	The cortical neurons of all lobes of the cerebral hemisphere contained glycogen. In the frontal, temporal and parietal lobes, the major involvement was in neurons of layers 4 through 6, with mild involvement of astrocytes and oligodendroglia. The occipital regions, especially the calcarine areas, were the most severely invovled areas of the cortex, with distortion and destruction of neurons	On coronal section, the white matter was somewhat sparse. Myelin content with Luxol-fast blue staining was less than normal for the patient's age. There was no evidence of myelin breakdown, nor was there a glial reaction to the storage of glycogen	The involvement of the glia in the occipital white mater was surpassed only by that found in cerebellar white mater. The cerebellum was striking because of the complete sparing of the Purkinje cells, whereas the glia of the internal granular layer was mildly involved and that of the cerebellar white matter was severely involved with glycogen storage. The neurons of the dentate nucleus were also m…	The diencephalic nuclei, hippocampus, and amygdala demonstrated moderate distention of neurons, with no apparent loss of cells. Involvement of astrocytes and oligodendroglia was not as marked in these nuclear areas as in the white matter.	In the brainstem, the most striking increase in glycogen was in the motor cranial nerve nuclei.	The major involvement of the choroid plexus was in vessel walls, with a minimal amount of PAS-positive material in ependymal cells.	Myelin was reduced in the spinal cord. The anterior horn cells of the entire spinal cord were the most severely distended cells examined (Fig5). These neurons were grossly distroted with an increase in volume to two and three times their normal size. Other neurons of the spinal cord were involved to a lesser degree. There was no evidence of involvement of the nerve fibers of the anterior and post…	The major involvement of the choroid plexus was in vessel walls, with a minimal amount of PAS-positive material in ependymal cells	The hippocampus demonstrated moderate distention of neurons, with no apparent loss of cells. Involvement of astrocytes and oligodendroglia was not as marked in these nuclear areas as in the white matter.		The fresh brain, weighing a normal 675gm, was pale and glistening in appearance. On coronal section, the white matter was somehwat sparse. Myelin was reduced in the spinal cord. Multiple representative sections of nervous tissue were obtained and prepared using Luxol-fast blue, periodic acid-Schiff (with and without diastase) and hematoxylin and eosin stains. The cortical neurons of all lobes of …
27	Nihill, M.R.	1970	pre	1	F	11	5.5	190	Not mentioned	Not mentioned	Not mentioned	1	Not mentioned in CNS, diastase in muscle	0	-	-					1				not mentioned	not mentioned	not mentioned	Excessive glycogen was found to a lesser extent in the Purkinje cells of the cerebellum.	not mentioned	not mentioned	not mentioned	not mentioned	not mentioned	not mentioned	not mentioned	Excessive glycogen was also (just as cardiac muscle) found in the kidneys, leucocytes of the spleen, bronchopneumonic exudate and to a lesser extent in the Purkinje cells of the cerebellum.
28	Gambetti, P	1971	pre	1	NR	9	NR	-	LM.: Cerebral tissue: parietal lobe, segment of the cervical enlargement of the spinal cord. EM.: Cerebral cortex was separated from white matter. Samples from anterior horn and lateral and posterior horns of spinal cord	LM: 5% glutaraldehyde in 0.1mM cacodylic buffer containing 2mM CaCl2 for 4 hours, dehydrated in graded ethanols, embedded in paraffin. EM.: fixed by immersion same as LM, than post fixed in 0.1M cacodylic buffer containing 1 percent ?? Dehydrated in graded ethanol, passed through propylene oxide and embedded in Araldite. Cut with ultrotomes.	LM.: HE, Nissl (cresyl violet), Weil, PAS, alcian blue, Best's carmine stains, enzymatic digsteion iwht salivary diastase. EM.: Sections stained with uranyl acetate and lead citrate, silvermethanime	1	salivary diastase	1	-	-	1	1					1		Glycogen was present in large amounts in the perikaryon of glial cells in the gray and white matter. Neurons contained very small quantities of glycogen and were not ballooned. There was a moderate diffuse gliosis in the gray and white matter. No other abnormalities were seen. The Alcian blue stain was again unremarkable. Glycogen storage in the cortex and white matter was only quantitatively dif…	Glycogen was present in large amounts in the perikaryon of glial cells in the gray and white matter. Neurons contained very small quantities of glycogen and were not ballooned. There was a moderate diffuse gliosis in the gray and white matter. Glycogen storage in the cortex and white matter was only quantitatively different from that in the gray and white matter of the spinal cord. Fewer neurons …	Glycogen was present in large amounts in the perikaryon of glial cells in the gray and white matter. Neurons contained very small quantities of glycogen and were not ballooned. There was a moderate diffuse gliosis in the gray and white matter. No other abnormalities were seen. The Alcian blue stain was again unremarkable. Glycogen storage in the cortex and white matter was only quantitatively dif…					The neurons of the anterior horns were markedly ballooned. The perikaryon had a granular appearance. The granules were identified as glycogen because they reacted with Best’s carmine and PAS., and diasspeard after digestion with diastase. Glycogen was also seen in the perikaryon of asto- and oligodendroglial cells, in the neuropile and in the walls of parenchymal and meningeal vessels. Occasional…	The distribution of glycogen within the cellular compoenents of the intraparnchymal vessels was similar to that in peripheral nerve.		The concentration of glycogen in both brain and spinal cord was about 10 times higher in the patients than in the controles. Acid maltase activity was virtually absent in the same tissues, while acid phosphatase, another lysosomal enzyme examined, was present. Phosphorylase activity was also tested and found normal.	Histopathology Peripheral nerve: granulo-vaculoated areas which stained purple with Best’s carmine were seen around the marjority of Schwann cell nuclei, particularly at the poles. Purple granules were also observed in smaller amounts along the external surface of individual nerve fibers, far from the Schwann cell nuclei. They were present in the perineurium and in the walls of endo- an perineuri…
29	Leitriz, H.	1973	pre	1	F	13	3	-	Not mentioned in methods	Not mentioned	Best's carmine, amylase abbau (duits)	1	amylase	0	-	-					1	1			Histologically, an increased accumulation of glycogen in the nerve cells of the cerebral and the cerebellar cores was detected. The stored material is identified by colouration with the best carmine and by amylase degradation as glycogen.	Histologically, an increased accumulation of glycogen in the nerve cells of the cerebral and the cerebellar cores was detected. The stored material is identified by colouration with the best carmine and by amylase degradation as glycogen.	not specifically mentioned	Histologically, an increased accumulation of glycogen in the cerebellar nuclei was detected.		Histologically, an increased accumulation of glycogen in the nerve cells of the cranial nerve cell region was detected.						Pat1 .: Histologically, an increased accumulation of glycogen in the nerve cells of the cerebral and the cerebellar cores was detected. The stored material is identified by colouration with the best carmine and by amylase degradation as glycogen.
30	Martin, J.J.	1973	pre	1	M	6	1.5	-	Not mentioned in methods	LM.: 10% formol aqueous solution and Gendre's solution, paraffin. EM.: fixed in 3.5% glutaraldehyde in 0.1M phosphate buffer at pH7.4, rinsed in phosphate buffer + sucrose for 48h and postfixed in 2% osmius tetroxide in the same phosphate buffer for 2H. embedded in Epon.	LM.: several he, digestion by enzymes (crystallized trypsin, salivary amylase, hyaluronidase), sudan black B, PAS (with without amylase), alcian blue, chloramine T-Schiff, metachromasia-toluidine. EM.: Semi-thin stained sections according to Apricio and Marsden (1969)(=HE, Weigerts'iron haematoxylin, alcian blue, PAS, Sudan III, Sudan black, oil red, Gomori's aldehyde fuchsin, Mallory's phophotun…	1	amylase	1	-	-	1	1	1		1	1	1		The gliosis is again present in the white matter of the cerebral hemispheres but the fibrillogenesis remains moderate.	Occipital lobe: Cortex: Membrane bound vacuoles .5-4.0u but occasionally up to 8u diameter and containing beta-glycogen particles, are numerous in the cytoplasm of the astrocytes. Alpha particles (300-500A) are very rarely seen. There is no demonstrable increase of free glycogen. Similar vacuoles fill the endothelial cells and he pericytes. Artificially retracted neurons contain now and then two …	Myelination appears to be normal or only very slightly retarded for the patient's age. The gliosis is again present in the white matter of the cerebral hemispheres but the fibrillogenesis remains moderate. [Occipital lobe white matter:The cytoplasm of the astrocytes contains many glycogen-laden vacuoles, interspersed among the bundles of filaments. The oligodendroglia does not generally contain i…	Severe neuronal storage: dentate nuclei and Golgi type II neurons in the cerebellum. Very slight to absent neuronal storage: Purkinje cells and granules.	In the thalamus, some nuclei are more severely involved than others. The nuclei belonging to the formations extralamellaris and intralamellaris (n. reticularis polaris, n. reticularis principalis, n. centralis lateralis, n. centralis medialis, n. parafscicularis) contain severely ballooned neurons but for the centrum medianum which is relatively spared. Neuronal storage is moderate in the nuclei …	Fibrillary gliosis is present in the pyramids, the inferior olives. The intensity of the gliosis decreases towards the pontomesencephalic levels. The most prominent signs of neuronal storage are found in the motor nuclei of the brain stem. Very severe neuronal storage: motor nuclei of the brainstem (XII to III). Severe neuronal storage: reticular formation fo the brainstem, sensory nuclei of the …	Fibrillary gliosis is present in the subpial and subependymal zones. Glycogen storage in the glia is diffuse but more pronounced in the white matter, subpial and subependymary zones. The choroid plexus secretory cells, ependymal cells, arteriolar muscle fibres and capillary pericytes contain large amounts of glycogen granules, easily digestible by salivary amylase like neurono-glial deposits.	Fibrillary gliosis is present in the spinal tracts, the anterior horns. The most prominent signs of neuronal storage are found in the spinal ganglia, the anterior horns. Neuronal storage very severe: anterior horns, spinal ganglia. Neuronal storage severe: posterior horns, Clarke;s columns, intermedio-lateral columns.		Moderate neuronal storage: Ammon's horn (Sommer's sector excepted, here neuronal storage was very slight to absent)	Light microscopic examination: in the peripheral nervous system, the Schwann cells contain excessive amounts of glycogen. Marked cytoplasmic ballooning by granular glycogen deposits is noted in the neurons of the parasympathetic myenteric plexuses.	Light microscopic examination: int he peripheral nervous system, the Schwann cells contain excessive amounts of glycogen. Marked cytoplasmic ballooning by granular glycogen deposits is noted in the neurons of the parasympathetic mytenteric plexuses. In the central nervous system, myeliniation appears to be normal or only very slightly retarded for the patient's age. Frbrillary gliosis is present …
29	Leitriz, H.	1973	pre	2	M	4	1	-	Not mentioned in methods	Not mentioned	Best's carmine	1	not mentioned	0	-	-								1	Strongly increased glycogen storage in the cerebrum	not specifically mentioned	not specifically mentioned								Strongly increased glycogen storage in the vegetative ganglion cells, was confirmed.	Pat2 .: In the section, the diagnosis of glycogenosis type II (Pompe) with strongly increased glycogen storage in the heart muscle, as in the cerebrum and vegetative ganglion cells, was confirmed.
31	Sakurai, I	1974	pre	1	F	6.47	3	160	Not mentioned in methods	Two different fixatives followed by staining1. Buffered neutralized formalin, dehydrated in alcohol, chleard in chloroform and embedded in paraffin 2. Absolute alcohol for Best's carmine stain, dehydrated with three cahgnes of absolute alcohol, cleared with chloroform and embedded in paraffin.	1. HE, Weigert van Gieson, PAS azan Mallory. 2. stained with best's carmine and PAS with occasional saliva digestion technic, and alcian blue	1	saliva digestion technique	0	thrombosis, small aneurysm meningeal vessels	570								1	not mentioned	not mentioned	not mentioned						Thrombosis and small aneurysm of the meningeal vessels on both parietal lobes of the cerebrum.		The central nervous system revealed the deposition in nerve cells (according to table not in glial cells).	The brain weighed 570g, and showed thrombosis and small aneurysm of the meningeal vessels on both parietal lobes of the cerebrum. The central nervous system revealed the deposition in nerve cells. The nerve cells in Auerbach plexus of the intestinal tract were also loaded with glycogen (Table3. nerve cell+, glia cell -).
32	Hui, K.S.	1985	pre	1	F	5	0	220	Not mentioned in methods	paraffin	HE, PAS (with and without diastase), alcian blue	1	diastase	0	after formaldehyde fixation the brain had waxy cut surfaces and slightly increased firmness	680	1		1	1	1	1	1		neuronal ballooning with PAS-positive diastase sensitive granules was mild in the frontal cortex. Various types of glial cells throughout the central nervous system were involved, with more marked involvement of the astrocytes in the surface areas in the cerebral cortex and subependymal regions	neuronal ballooning with PAS-positive diastase sensitive granules was mild in the frontal cortex. Various types of glial cells throughout the central nervous system were involved, with more marked involvement of the astrocytes in the surface areas in the cerebral cortex and subependymal regions	not specifically mentioned	neuronal ballooning with PAS-positive diastase sensitive granules was moderate in the cerebellum and reticular formation	neuronal ballooning with PAS-positive diastase sensitive granules was mild in the thalamus, hypothalamus and basal ganglia	In the central nervous system, neuronal ballooning with PAS-positive diastase sensitive granules was most prominent in the brainstem, Clarke's columns, and the anterior horns of the spinal cord. Moderate in the reticular formation.		In the central nervous system, neuronal ballooning with PAS-positive diastase sensitive granules was most prominent in the brainstem, Clarke's columns, and the anterior horns of the spinal cord,			Various types of glial cells throughout the central nervous system were involved, with more marked involvement of the astrocytes in the surface areas in the cerebral cortex and subependymal regions. Pituitary gland: In the two infants with Pompe's disease, almost all of the adenohypophyseal cells contained PAS-positive diastase-sensitive granules, indicating the presence of glycogen in addition t…	In the central nervous system, neuronal ballooning with PAS-positive diastase sensitive granules was most prominent in the brainstem, Clarke's columns, and the anterior horns of the spinal cord, moderate in the cerebellum and reticular formation, and mild in the frontal cortex, thalamus, hypothalamus, and basal ganglia. Various types of glial cells throughout the central nervous system were invol…
33	Shotelersuk, V.	2002	pre	2	F	9	0	195	Not mentioned in methods	Not mentioned	Mentioned in results: PAS	1	diastase	0	Coronal sections revealed diffusely increased firmness with gray discoloration of the white matter of both the cerebral hemispheres. The gray structures were relatively intact.	720	1	1		1	1				Coronal sections revelaed diffusely increased firmness with gray discoloration of the white matter of both the cerebral hemispheres. The gray structures were relatively intact. cortical neurons were well-preserved. Astrocytes in the white matter possessed enlarged cytoplasm with foamy appearance. Periodic acid Schiff (PAS) staining method demonstrated PAS-positive diastase-sensitive glycogen mate…	Grey matter relatively intact. cortical neurons were well-preserved.	Astrocytes in the white matter possessed enlarged cytoplasm with foamy appearance. Periodic acid Schiff (PAS) staining method demonstrated PAS-positive diastase-sensitive glycogen material in the above abnormal cells, most prominent in the white matter astrocytes	Many of the neurons in the dentate nuclei of the cerebellum were distended with fine cytoplasmic vacuoles whereas the cortical neurons were well-preserved. PAS positive staining	Many of the neurons in the basal ganglia were distended with fine cytoplasmic vacuoles. PAS positive staining						At postmortem examination, the main pathology was observed in the heart, liver and the brain. The brain weighed 720g (normal 810 +/-82). Coronal sections revelaed diffusely increased firmness with gray discoloration of the white matter of both the cerebral hemispheres. The gray structures were relatively intact.	Pat2: At postmortem examination, the main pathology was observed in the heart, liver and the brain. The brain weighed 720g (normal 810 +/-82). Coronal sections revelaed diffusely increased firmness with gray discoloration of the white matter of both the cerebral hemispheres. Teh gray structures were relatively intact. Many of the neurons in the dentate nuclei of the cerebellum and in the basal ga…
34	Teng, Y.T.	2004	pre	1	M	8	5	-	Not mentioned in methods	Not mentioned	Mentioned in results: HE, PAS, PAS with diesterase stain	1	diesterase	0	-	-	1					1	1		Cortex spared	Cortex was spared	not mentioned			On autopsy, histopathologic examination revealed marked ballooning changes in the neurons of the medulla		On autopsy, histopathologic examination revealed marked ballooning changes in the neurons of the spinal cord. PAS stain strongly positive.				On autopsy, histopathologic examination revealed marked ballooning changes in the neurons of the spinal cord and medulla, but the cortex was spared. PAS stain of the neurons in the spinal cord was strongly positive, and PAS with diesterase stain was negative, which confirmed abundant glycogen deposition.
35	Thurberg, B.L.	2006	post	B	NR	14	NR	115	Not mentioned in methods	Not mentioned	PAS	1	Richardson counterstain, as described in Lynch et al (referred to in methods)	1	-	-	1				1		1		sporadic glycogen accumulation in cortical neurosn	sporadic glycogen accumulation in cortical neurons		sporadic accumulation in Purkinje cellls of cerebellum.				most dramatic glycogen accumulation in motor neurons of ventral horn in spinal cord			schwann cells of small nerves embedded within the diaphragm also demonstrated moderate glycogen accumulation	Patient B. CNS tissue samples revealed sporadic glycogen accumulation in Purkinje cells of the cerebellum (Figure 5g) and in cortical neurons (Figure 5h), however, the most dramatic glycogen accumulation was present in the motor neurons of the ventral horn in the spinal cord (Figure 5i and 5k). The Schwann cells of small nerves embedded within the diaphragm also demonstrated moderate glycogen acc…
36	Llerena, J.C.	2008	post	1	NR	10	NR	-	Not mentioned in methods	Not mentioned	Not mentioned	1	Not mentioned	0	-	-						1	1		not specifically mentioned	not specifically mentioned				Glycogen accumulation in cerebral truncus		Glycogen accumulation in spinal cord				Glycogen accumulation was also detected in neuronal tissue (cerebral truncus and spincal cord)
36	Llerena, J.C.	2008	post	2	NR	20	NR	-	Not mentioned in methods	Not mentioned	Not mentioned	1	Not mentioned	0	-	-						1	1		not specifically mentioned	not specifically mentioned				Glycogen accumulation in cerebral truncus		Glycogen accumulation in spinal cord				Glycogen accumulation was also detected in neuronal tissue (cerebral truncus and spincal cord)
37	Dos Santos, O.C.	2015	pre	1	M	5	2	168	Not mentioned	Not mentioned	PAS, HE	1	Not mentioned	0	No abnormalities	742						1			not specifically mentioned	not specifically mentioned				At microscopy, the neurons exhibited periodic acid-Schiff (PAS) positive material filling vacuoles predominantly in the bulb and pons (Figure 1). Medulla oblongata: vacuoles on neurons, intraneuronal vacuolar neuropathy, PAS positive material filling vacuoles. Pons: PAS positive material filling vacuoles, neurons with vacuolated cytoplasm						The brain weighed 742 g (reference value [RV]: 413 g) presenting no gross abnormalities. At microscopy, the neurons exhibited periodic acid-Schiff (PAS) positive material filling vacuoles predominantly in the bulb and pons (Figure 1). Figure 1. Photomicrography of the brain. A - Medulla oblongata with vacuoles on neurons (H&E, 200X); B - Medulla oblongata with intraneuronal vacuolar neuropathy (P…
38	Pena, L.D.M.	2015	post	1	F	21	2	-	Not mentioned in methods	Not mentioned	In results: PAS	1	Not mentioned	0	moderate ventricular dilatation	1165	1	1	1	1	1	1	1		Glycogen accumulation evident in cortex. Cytoplasmic storage material in glial cells of white matter	Glycogen accumulation evident in cortex. Cytoplasmic storage material in glial cells of white matter	Cytoplasmic storage material in glial cells of white matter	Glycogen accumulation evident in cerebellum. Ballooned neurons with positive PAS staining in dentate nucleus, neurons, glial cells and white matter of the cerebellum. Ourkinje cells in the cerebellum were relatively spared of glycogen accumulation	Glycogen storage evident in midbrain. Cytoplasmic storage material in neurons an dglia of the basal ganglia, internal capsul, caudate and thalamus. Ballooned neurons in substantia nigra with positive PAS staining	Glycogen accumulation evident in pons, medulla. Ballooned neurons in dorsal raphe nuclei, pontine nuclei, interior olivary nuclei with PAS staining of the material in the cytoplasm.	Moderate ventricular dilatation	Glycogen accumulation evident in spinal cord. The patient had large ballooned neurons in the anterior horns of the spinal column.			There were vacuolar changes consistent iwth glycogen accumulation in sural nerve and ganglia of the small intestine and colon.	Pat1.Moderate ventricular dilatation. Glycogen accumulation was evident in neurons of the cortex, midbrain, pons, medulla, cerebellum and spinal cord. Tehre was cytoplasmic storage material in glial cells of white matter, in the temporal neocortex, and in neurons an dglia of the basal ganglia and internal capsule, caudate, and thalamus. The patient also had ballooned neurons in the substantia nig…
38	Pena, L.D.M.	2015	post	2	F	12	3	-	Not mentioned in methods	Not mentioned	In results: PAS	1	Not mentioned	0	unremarkable ventricles without evidence of dilatation	733		1			1	1	1		PAS positive material had accumulated in the glial cells and astrocytes within the white matter		PAS positive material had accumulated in the glial cells and astrocytes within the white matter	There was glycogen accumulation in astrocytes of the cerebellar white matter, although the Purkinje celsl were relatively spared.		PAS positive material had accumulated in the cytoplasm of neurons of multiple brainstem nuclei, including the oculomotor, pontine and inferior olivary nuclei.	Unremarkable ventricles without evidence of dilatation	The child also had glycogen accumulation in the anterior horn of the spinal cord			The child also had glycogen accumulation in ganglion cells of the GI tract, adrenal glands, pancreas	Pat2. Unremarkable ventricles without evidence of dilatation. PAS positive material had accumulated in the glial cells and strocytes within the wite matter and in teh cytoplas of neurons of multiple brainstem nuceli, including the oculomtoor, pontine and inferior olivary nuclei. There was glycogen accumulation in astrocytes of the cerebellar white matter, although the Purkinje celsl were relative…
38	Pena, L.D.M.	2015	post	3	M	7.5	5	-	Not mentioned in methods	Not mentioned	In results: PAS	1	Not mentioned	0	no evidence of ventricular dilatation	796						1	1		not specifically mentioned	not specifically mentioned	not specifically mentioned			Glycogen accumulation was observed within the crnial nerve nuclei of the mid pons and neurons of the dorsal raphe of the medulla	No evidence of ventricular dilatation	There was also glycogen accumulation in the spinal cord.			There was also glycogen accumulation in ganglion cells of the gastrointestinal tract. Vacuolation was present in the sural nerve.	Pat.3. No evidence of ventricular dilatation. Glycogen accumulation was observed within the crnial nerve nuclei of the mid pons and neurons of the dorsal raphe of the medulla. There was also glycogen accumulation in ganglion cells of the gastrointestinal tract and in the spinal cord. Vacuolation was present in the sural nerve.
39	Cerón- Rodríguez	2022	post	1	M	9	0.7	48	Not mentioned	(Formalin/PFA- fixed paraffin- embedded section	In results: PAS	1	Not mentioned	0	We observed severe cerebral atrophy (weight 400 g vs. an expected weight of 714 g) (Figure 5a,b). Macroscopically, the cerebellum was also atrophic	400	1			1	1	1	1		The second type of neuronal lesions was cytoplasm vacuolization. Neurons in the basal ganglia,mesencephalon, pons, and spinal medulla exhibited cytoplasm vacuolar transformation	not mentioned	not mentioned	damage was associated with hypoxic cortical neuronal changes that affect from frontal lobes to Purkinje cells in the cerebellum	The second type of neuronal lesions was cytoplasm vacuolization. Neurons in the basal ganglia,mesencephalon, pons, and spinal medulla exhibited cytoplasm vacuolar transformation	The second type of neuronal lesions was cytoplasm vacuolization. Neurons in the basal ganglia,mesencephalon, pons, and spinal medulla exhibited cytoplasm vacuolar transformation	not mentioned	The second type of neuronal lesions was cytoplasm vacuolization. Neurons in the basal ganglia,mesencephalon, pons, and spinal medulla exhibited cytoplasm vacuolar transformation	not mentioned	not mentioned	and the same findings in ganglionic neurons of the myenteric plexus of both, small in testine and colon were observed.	We observed severe cerebral atrophy (weight 400 g vs. an expected weight of 714 g). Macroscopically, the cerebellum was also atrophic. Microscopically, extensive neuronal damage was present in two forms: the first damage was associated with hypoxic cortical neuronal changes that affect from frontal lobes to Purkinje cells in the cerebellum. The second type of neuronal lesions was cytoplasm vacuol…
	*Fuelgen-Bauer, Best's carmine, PAS

## Sheet: Semi-quantitative score
First author	Title	Year	Cerebral cortex	Cerebral white matter	Caudate nucleus	Putamen	Striatum general	Globus pallidus	Amygdala	Hippocampus	Thalamus	Hypothalamus	Substantia nigra	Substantia ruber	Pons	Cerebellar cortex	Cerebellar white matter	Dentate nucleus	Medulla	Inferior olives	Gray matter spinal cord	Anterior horn	White matter spinal cord
Caddell, J.	Observations on generalized glycogenosis with emphasis on electrocardiographic changes	1962
Caddell, J.	Observations on generalized glycogenosis with emphasis on electrocardiographic changes	1962	2							3					2	1		1		3
Ceron-Rodriguez	Classic infantile- onset Pompe disease with histopathological neurologic findings linked to a novel GAA gene 4 bp deletion: A case study	2022
Childs, A.W.	Glycogen disease of the heart	1952	0								0				2	0			2
Childs, A.W.	Glycogen disease of the heart	1952	0												2			2	2
Clement, D.H.	Glycogen disease resembling mongolism, cretinism, and myotonia congenita; case report and review of literature	1950	~												3			2	3		2	2
Crome, L.	Neuropathological and neurochemical aspects of generalized glycogen storage disease	1963	2	3			1	2		2	1		2	2	2	1	2	2	2	3	2	3	2
Crome, L.	Neuropathological and neurochemical aspects of generalized glycogen storage disease	1963	1	3			1	2		2	1		2	2	2	1	2	1	2	2	2	3	2
Di Sant'Agnese, P.A.	Glycogen storage disease of the heart: I. Report of two cases in siblings with chemical and pathologic studies	1950
Dincsoy, M.Y.	Generalized glycogenosis and associated endocardial fibroelastosis	1965	1							2	2							1	3
Dos Santos, O.C.	The infantile-onset form of Pompe disease: an autopsy diagnosis	2015
Gambetti, P	Nervous system in Pompe's disease	1971	1	2																		2
Garancis, J.C	Type II glycogenosis. Biochemical and electron microscopic study	1968
Gautier	Les glycogénoses cardio-muculaires. Etude de deux cas	1964	0	3			0	2			1			0	2	0			2	0
Gunther, R.	Beitrag zur Kenntnis der Glykogen-Speicherkrankheit	1939																			2	3
Hernandez, A.	Cardiac glycogenosis. Hemodynamic, angiocardiographic, and electron microscopic findings - report of a case	1966
Hertz, W.	Glykogenspeicherkrankheid under dem klinischen Bilde des Myxödems	1936									0				0
Hogan, G.R.	Pompe's disease	1969	2	2					2	2	1	1				1	3	3			2	3	2
Hug, G.	Glycogenosis type II	1967	1	2
Hui, K.S.	The endocrine glands in Pompe's disease: report of two cases	1985	1								1	1							3		2	3
Joassin, G.	Generalized glycogenosis in siblings	1966	0				2	2			1		0	0		0		1	2	1	2	3
Joassin, G.	Generalized glycogenosis in siblings	1966	0				2	2			1		0	0		0		1	2	1	2	3
Kahana, D.	Generalized glycogenosis	1964													3				3
Leitriz, H.	Glycogenosis type II: Pompe's disease. Report of two siblings with hypertrophic sub aortic stenosis due to glycogen storage	1973																2
Leitriz, H.	Glycogenosis type II: Pompe's disease. Report of two siblings with hypertrophic sub aortic stenosis due to glycogen storage	1973
Lewis, G.M.	Sibs with cardiac glycogenosis	1964
Llerena, J.C.	Autopsy findings in 2 early onset Pompe disease crim-negative patients on enzyme replacement therapy	2008
Llerena, J.C.	Autopsy findings in 2 early onset Pompe disease crim-negative patients on enzyme replacement therapy	2008
Loeb	Etude de deux cas de glycogénose géneralisée avec cardiomégalie (maladie de Pompe)	1964														0		2
Loeb	Etude de deux cas de glycogénose géneralisée avec cardiomégalie (maladie de Pompe)	1964														0		2
Mancall, E.L.	Pompe's disease (diffuse glycogenosis) with neuronal storage	1965	2	3			1	2			1	1				0	2	3	2		2	3
Martin, J.J.	Pompe's disease: an inborn lysosomal disorder with storage of glycogen	1973	1	2				3	0	2	2	3	2		2			3	2	2	2	3
Mekanik	Enzyme patterns in Glycogen storage disease type II (Pompe's disease)	1966
Muller, O.F.	Glycogen-storage disease. Report of a case with generalized glycogenosis and review of the literature.	1961				1		3			1		3	1	2	1			2			2
Nihill, M.R.	Generalized glycogenosis type II (Pompe's disease)	1970
Pena, L.D.M.	Postmortem findings and clinical correlates in individuals with infantile-onset Pompe disease	2015
Pena, L.D.M.	Postmortem findings and clinical correlates in individuals with infantile-onset Pompe disease	2015
Pena, L.D.M.	Postmortem findings and clinical correlates in individuals with infantile-onset Pompe disease	2015
Sakurai, I	Glycogenosis type II (Pompe). The fourth autopsy case in Japan	1974
Schnabel, R.	Über die neuromuskuläre Form der Glykogenspeicherungskrankheit (1958)	1958	1	3				3			1	2	1	1	3	1	2	3	2	3	3	3	1
Selberg, W.	Die Glykogenose des Säuglings unter dem Bilde einer Tödlich verlaufenden cerebrospinalen Erkrankung.	1953	1	2	1			3		1				0		1		3		1	2	3	2
Selberg, W.	Die Glykogenose des Säuglings unter dem Bilde einer Tödlich verlaufenden cerebrospinalen Erkrankung.	1953	1	2	1			3		1				0		1		3		1	2	3	2
Shotelersuk, V.	Clinical, pathological, and electron microscopic findings in two Thai children with Pompe disease	2002	0	2												0		3
Stoeckle, H.	Generalized glycogenosis	1961	0													1		1	2	1
Teng, Y.T.	Infantile-onset glycogen storage disease type II (pompe disease): report of a case with genetic diagnosis and pathological findings	2004	0																2
Thurberg, B.L.	Characterization of pre- and post-treatment pathology after enzyme replacement therapy for Pompe disease	2006	1																			3
Toussaint, D.	Ocular histopathology in generalized glycogenosis (Pompe's disease)	1965																2
Wachstein, M.	Glycogen Storage (von Gierke's) disease predominantly involving the heart: report of a case with histochemical phosphatase studies	1947
Wilson, R.A.	Endocardial fibroelastosis associated with generalized glycogenosis	1960		2
